# Supplementary material for: Carbetocin Inhibits Behavioral Sensitization to Ethanol in Male and Female Mice, Independent of Corticosterone Levels
Source: Toxics. 2023 Oct 31;11(11):893. doi: 10.3390/toxics11110893 (PMC10674331; doi:10.3390/toxics11110893)
Supplement: Supplementary file 1 [file toxics-11-00893-s001.zip]

Archive with 1 entries (1 files):
- toxics-2653876-supplementary.pdf
